# Supplementary material for: Drill holes decrease cancellous bone strength: A comparative study of 33 paired osteoporotic human and 9 paired artificial bone samples
Source: PLoS One. 2020 Oct 29;15(10):e0241143. doi: 10.1371/journal.pone.0241143 (PMC7595401; doi:10.1371/journal.pone.0241143)
Supplement: S1 File — (XLSX) [file pone.0241143.s001.xlsx]

## Sheet: Synthetic bone
		NOT DRILLED											DRILLED
	No.	Size 1	Size 2	Size 3	weight	volume (cm3)	density g/cm3	Fmax [N]	Stiffness [N/mm]			No.	Size 1	Size 2	Size 3	weight	volume (cm3)	density g/cm3	Fmax [N]	Stiffness [N/mm]
	1	13.93	13.22	24.94	0.6	4.59282	2.75569	250.876	236.154			1	13.68	12.55	25.1	0.47	4.30927	2.02536	146.14	147.816
	2	13.3	13.68	23.7	0.58	4.31207	2.501	197.459	229.764			2	12.97	13.12	24.43	0.61	4.15717	2.53587	255.956	243.038
	3	13.32	12.33	25.48	0.6	4.18472	2.51083	253.208	225.149			3	13.56	12.69	25.57	0.67	4.39999	2.948	186.083	180.021
	4	13.07	12.59	24.68	0.65	4.06113	2.63973	254.974	199.604			4	13.3	14.55	24.55	0.76	4.75079	3.6106	228.274	178.84
	5	12.54	12.7	23.58	0.61	3.7553	2.29074	254.306	200.048			5	12.92	12.56	25.25	0.58	4.09745	2.37652	182.909	121.789
	6	14.1	13.24	24.25	0.72	4.52709	3.2595	316.867	289.253			6	14.2	12.95	25.36	0.67	4.66345	3.12451	210.89	189.654
	7	13.05	12.96	22.81	0.55	3.85781	2.1218	220.865	127.568			7	13.14	13.54	25.2	0.64	4.48347	2.86942	171.464	179.586
	8	13.91	12.29	27.13	0.59	4.63798	2.73641	187.353	129.428			8	13.81	12.88	25.43	0.55	4.52331	2.48782	151.249	139.214
	9	13.41	13.14	25.23	0.74	4.44571	3.28983	337.937	306.46			9	13.01	13.29	25.39	0.62	4.39	2.7218	182.317	180.287
	Median	13.32	12.96	24.68	0.6	4.31207	2.63973	253.208	225.149				13.3	12.95	25.25	0.62	4.39999	2.7218	182.909	179.586
	mean	13.4033	12.9056	24.6444	0.626667	4.26385	2.67839	252.649	215.937				13.3989	13.1256	25.1422	0.618889	4.41943	2.74443	190.587	173.361
	SD	0.473568	0.437216	1.19506	0.0607362	0.302532	0.371483	46.8204	57.799				0.415945	0.59253	0.372582	0.0775234	0.202779	0.436407	33.569	32.9304
	min	12.54	12.29	22.81	0.55	3.7553	2.1218	187.353	127.568				12.92	12.55	24.43	0.47	4.09745	2.02536	146.14	121.789
	max	14.1	13.68	27.13	0.74	4.63798	3.28983	337.937	306.46				14.2	14.55	25.57	0.76	4.75079	3.6106	255.956	243.038

## Sheet: Human bone
Pat no	Drilled									Not drilled
	Size 1	Size 2	Size 3	weight	volume (cm3)	density g/cm3	Fmax [N]	Stiffness [N/mm]		Size 1	Size 2	Size 3	weight	volume (cm3)	density g/cm3	Fmax [N]	Stiffness [N/mm]
1	12.39	7.82	29.87	3.35	2.8941	1.15753	123	340.141		12.58	7.3	32.01	3.13	2.93961	1.06477	373	644.529
2	13.07	13.09	32.23	5.93	5.51411	1.07542	718	1154.63		13.18	13.03	32.15	5.63	5.52129	1.01969	394	107.478
3	15.77	12.33	30.94	6.01	6.0161	0.998986	614	536.635		15.09	12.56	31.19	6.14	5.91145	1.03866	827	1640.23
4	15.7	12.36	27.62	5.72	5.35972	1.06722	116	242.388		15.5	13.15	27.41	5.85	5.58684	1.0471	473	592.397
5	11	8.29	27.56	2.81	2.5132	1.1181	470	379.582		11.29	9.31	27.45	3.09	2.88527	1.07096	326	424.833
6	17.5	13.34	32.73	8.52	7.64082	1.11506	254	767.153		17.58	12.76	32.84	8.01	7.3667	1.08733	769	1498.67
7	14.3	13	31.96	6.52	5.94136	1.09739	500	884.381		13.58	12.27	32.16	6.09	5.35871	1.13647	339	469.516
8	13.91	12.19	25	4.31	4.23907	1.01673	571	1309.19		13.1	11.95	25.14	4.14	3.93554	1.05195	675	1433.3
9	12.46	12.07	24.34	3.5	3.66055	0.956141	349	698.669		13.25	12.35	24.2	4.01	3.96003	1.01262	609	933.803
10	15.72	13.95	21.58	4.1	4.73236	0.866375	263	526.183		16.52	15.07	21.83	4.7	5.43472	0.86481	612	1127.48
11	15.85	12.98	22.33	4.76	4.59402	1.03613	506	761.192		15.87	13.61	22.16	4.85	4.78635	1.0133	506	973.255
12	15.1	12.98	22.33	4.76	4.37664	1.08759	654	907.756		15.87	13.61	22.16	4.85	4.78635	1.0133	850	1479.01
13	15.1	12.36	27.62	5.72	5.15489	1.10963	949	2060.5		15.5	13.15	27.41	5.85	5.58684	1.0471	600	1083.26
14	16.29	10.13	24.33	3.52	4.01488	0.876738	238	408.934		15.38	9.78	24.33	3.75	3.65963	1.02469	621	805.76
15	17.5	13.34	30.73	8.52	7.17392	1.18764	1060	2626.11		17.58	12.76	32.84	8.01	7.3667	1.08733	1420	1471.54
16	13.62	12.45	23.68	3.9	4.01539	0.971262	225	255.458		12.82	12.75	23.84	4.07	3.89677	1.04446	199	225.925
17	12.46	12.07	24.34	3.5	3.66055	0.956141	169	231.031		13.25	12.35	24.2	4.01	3.96003	1.01262	446	685.306
18	14.3	13	31.96	6.52	5.94136	1.09739	1092	2053.6		13.58	12.27	32.16	6.09	5.35871	1.13647	1047	2141.59
19	15.77	12.33	28.94	6.01	5.62721	1.06802	279	587.533		15.09	12.56	31.19	6.14	5.91145	1.03866	502	1075.25
20	15.72	13.95	21.58	4.1	4.73236	0.866375	307	149.27		16.52	15.07	21.83	4.7	5.43472	0.86481	190	408.64
21	15.47	14.52	29.42	6.4	6.60845	0.968457	613	1120.27		15.84	13.71	29.57	6.3	6.42161	0.981062	435	653.078
22	15.71	14.28	26.39	6.2	5.9203	1.04724	188	431.424		15.79	13.01	28.58	5.8	5.87113	0.987885	481	941.641
23	10.81	8.29	27.56	2.81	2.46979	1.13775	269	680.751		11.29	9.31	27.45	3.09	2.88527	1.07096	219	566.679
24	13.31	11.94	29.64	4.78	4.71043	1.01477	161	124.925		13.04	11.47	28.35	4.51	4.24028	1.06361	411	253.928
25	12.39	7.82	31.87	3.35	3.08788	1.08489	368	847.871		12.58	7.3	32.01	3.13	2.93961	1.06477	415	830.404
26	13.47	9.21	25.17	3.52	3.12256	1.12728	284	1098.63		13.64	9.47	24.55	3.46	3.17114	1.09109	240	570.08
27	13.41	13.65	24.31	4.76	4.44986	1.0697	789	1048.87		12.96	13.3	24.37	4.75	4.20061	1.13079	471	685.374
28	13.2	12.23	25.65	4.36	4.14083	1.05293	410	719.09		12.51	12.37	25.82	4.02	3.99561	1.0061	255	223.521
29	13.71	12.75	29.05	4.66	5.07801	0.917682	81	241.361		13.62	12.52	28.3	4.9	4.82578	1.01538	220	176.617
30	13.07	13.09	32.23	5.93	5.51411	1.07542	548	869.912		13.18	13.03	32.15	5.63	5.52129	1.01969	308	540.107
31	13.91	12.19	25	4.31	4.23907	1.01673	195	308.021		13.1	11.95	25.14	4.14	3.93554	1.05195	406	933.108
32	13.15	12.74	18.33	2.92	3.07084	0.950879	246	384.498		12.98	12.82	19.02	3.15	3.165	0.995262	411	857.748
33	12.91	11.26	20.54	3.11	2.98583	1.04159	330	979.362		12.77	11.58	20.81	3.45	3.07731	1.12111	863	2032.38
Median	13.91	12.36	27.56	4.66	4.59402	1.05293	330	698.669		13.58	12.56	27.41	4.7	4.78635	1.04446	446	805.76
Mean	14.1833	12.0606	26.8736	4.82394	4.64244	1.03731	422.394	779.858		14.1342	12.1061	27.1097	4.83152	4.66357	1.03869	512.515	863.225
SD	1.6473	1.808	3.8618	1.48661	1.29438	0.0820766	265.405	567.175		1.66706	1.81177	4.0042	1.3094	1.24814	0.0602749	263.244	509.562
min	10.81	7.82	18.33	2.81	2.46979	0.866375	81	124.925		11.29	7.3	19.02	3.09	2.88527	0.86481	190	107.478
max	17.5	14.52	32.73	8.52	7.64082	1.18764	1092	2626.11		17.58	15.07	32.84	8.01	7.3667	1.13647	1420	2141.59
